# Supplementary material for: MHC Class II Expression Influences the Composition and Distribution of Immune Cells in the Metastatic Colorectal Cancer Microenvironment
Source: Cancers (Basel). 2022 Aug 24;14(17):4092. doi: 10.3390/cancers14174092 (PMC9454847; doi:10.3390/cancers14174092)
Supplement: Supplementary file 1 [file cancers-14-04092-s001.zip]

Archive with 1 entries (1 files):
- cancers-1831077-supplementary.pdf
